# Supplementary material for: Ag Nanowires-Enhanced Sb2Se3 Microwires/Se Microtube Heterojunction for High Performance Self-Powered Broadband Photodetectors
Source: Nanomaterials (Basel). 2025 Dec 10;15(24):1849. doi: 10.3390/nano15241849 (PMC12736356; doi:10.3390/nano15241849)
Supplement: Supplementary file 1 [file nanomaterials-15-01849-s001.zip]

Archive with 1 entries (1 files):
- nanomaterials-3996583-supplementary.pdf
